# Supplementary material for: Adipocyte-Specific Laminin Alpha 4 Deletion Preserves Adipose Tissue Health despite Increasing Adiposity
Source: Biomedicines. 2022 Aug 25;10(9):2077. doi: 10.3390/biomedicines10092077 (PMC9495590; doi:10.3390/biomedicines10092077)
Supplement: Supplementary file 1 [file biomedicines-10-02077-s001.zip]

Archive with 1 entries (1 files):
- biomedicines-1862041-supplementary.pdf
